# Supplementary material for: Sensory neurons regulate stimulus-dependent humoral immunity in mouse models of bacterial infection and asthma
Source: Nat Commun. 2024 Oct 16;15:8914. doi: 10.1038/s41467-024-53269-3 (PMC11484968; doi:10.1038/s41467-024-53269-3)
Supplement: Supplementary file 4 — Source data [file 41467_2024_53269_MOESM4_ESM.xlsx]

## Sheet: Fig1b
B	Vehicle													RTX
Naive	0	0	0	0	0									0	0	0	0	0
Day1	2.86575	1.63295	2.29176	1.92676										2.29293	2.19692	2.60065	1.66333
Day8	0	0	0	0	0									0	0	0	0	0
Day10	4.66	4.03	4.54	3.97	4.56	3.98	3.05	2.9	2.39	3.37	3.72	3.39	3.92	3.81406	2.9857	3.12877	3.43499	2.65146
Day 11	2.76698	1.64415	0	1.83943	2.93	0	2.35029	0	0	0	0	0	0	4.57181	5.41863	4.12539	3.25139	3.53011
Day 15	0	3.32	1.8	0	0									0	0	4.11	6.12	5.35

## Sheet: Fig1c
C	Veh	RTX
	6.88	5.86
	6.11	7.31
	5.11	6.02
	4.11	6.44
	3.33	7.71
	2.69	6.7
	2.41

## Sheet: Fig1d
D	Hours elapsed	Veh	RTX
	72	1
	86		1
	86		1
	86		1
	86		1
	132		1
	168	0
	168	0
	168	0
	168	0
	168	0
	168	0
	168		1
	168	0
	168		0

## Sheet: Fig1e
E	BAFF			TNFSF13			TNF			IL1β			IL2			IL6			IL5			CXCL13			CCL5			CCL7
	Veh	RTX		Veh	RTX		Veh	RTX		Veh	RTX		Veh	RTX		Veh	RTX		Veh	RTX		Veh	RTX			Veh	RTX		Veh	RTX
	13517.6	8253.63		312069	135206		41.0606	15.4877		9715.54	7016.37		23.4199	14.0702		113.453	66.7473		28.7081	4.311		10310.6	6609.86			19450.8	8390.12		1131.49	176.814
	18212	8901.92		199527	68074.5		170.309	21.2484		7687.65	8336.69		17.6222	13.5081		299.303	107.805		23.4018	25.5308		9508.42	9785.83			14330	13509		2556.91	679.663
	18478.3	7516.8		247143	88156.4		432.728	16.0994		8522.16	5283.44		18.2687	13.441		523.968	78.2737		33.6855	9.60998		15861.9	8023.2			14605.5	11085.5		4808.86	378.261
	25861	7663.61		104967	132988		1166.68	10.8939		11904.2	5528.96		31.9092	4.14525		188.707	74.4822		101.942	8.64361		27089.5	8457.51			22177.5	9264.63		9805.67	144.693
	23776.9	6803.67		139742	94241.6		442.548	18.9047		10552.4	3425.06		27.1553	3.94038		110.623	100.583		59.82	11.4619		13321.4	5390.72			18747.3	7246.69		5006.84	301.912
	19099.5	10410.8		140888	0		113.966	40.9691		7577.95	8790.65		24.3887	15.1966		175.608	155.917		45.0554	29.4987		8331.6	8553.82			16528.5	17210.1		1639.56	1109.26
	26187.7	7574.57					267.55	11.3188		8515.18	4808.41		16.5697	5.31004					159.379	7.72171		10922.4	3125.65			15616.4	7775.56		3256.62	137.38

## Sheet: Fig2b
B	IgA				IgM				IgG1				IgG2a				IgG2b				IgG3				Sp Specific IgG
		Veh	RTX			Veh	RTX			Veh	RTX			Veh	RTX			Veh	RTX			Veh	RTX		Veh	RTX
		905304	232526			25606590	12309650			59288.9	35619.6			142618	63110.3			1599158	265129			7448999	2393859		-7.708	-5.364
		778980	559629			41999900	23523820			59488.5	34196.6			294428	112624			1575637	250427			5011168	3388550		-8.156	1.444
		347213	103486			15556620	14468120			48824.5	26267.9			187605	64599.1			1263457	769198			10253540	1922408		-10.71	1.494
		390780	93079.2			39098720	5986047			65906.3	15749			1192436	100796			2553363	265583			14769780	2796793		-5.328	1.279
		731421	53989.5			17387580	6717051			49210.5	13704.2			480291	47204.2			4486909	496880			8410401	1767896		-7.026	-4.984
		524712	58456.4			20837120	18141540			77372.8	19796.9			425866	141354			4271098	579307			11510550	2966148		-6.59	0.478
		448230	145736			16104220	7256609			32382.3	24626.7			207429	163983			2158198	614359			6958798	2941488		-6.959
																									-6.628

## Sheet: Fig2c
	C	B Memory
	Veh										RTX
Day 0	5248.62	4911.03	4631.35	4684.39	4147.82					5330.08	4343.17	5222.66	4765.9	2490.35
Day 8	8940.66	7735.79	11253.3	8258.44	10438.8					5834.66	4326.28	3867.5	4985.65	3624.09
Day 10(16h)	6237.64	7168.22	6254.25	6083.09	7797.57	9394.79				3492.09	5862.45	6845.67	4690.66	4710.03	6367.93	6367.93	3713.7
Day 11(48h)	6085.68	9902.38	6378.16	13029.9	10206.7	8333.09				9358.97	7218.8	3517.42	6273.96	2105.2	7665.35	7665.35

## Sheet: Fig2d
D	B Resident Memory
	Veh									RTX
Day 0	431.961	456.235	395.054	330.718	267.12					423.741	324.001	431.914	308.83	338.687
Day 8	617.799	477.298	757.345	518.63	749.504					723.498	575.396	440.895	688.019	532.741
Day 10(16h)	1933.67	1670.2	1438.48	1855.34	1785.64	1681.88				579.686	674.181	1533.43	834.938	828.966	1184.43
Day 11(48h)	544.059	1336.82	1071.53	2241.13	1684.11	1434.79				886.295	500.984	386.916	840.71	309.465	1080.82

## Sheet: Fig2e
E	Isotype Switched
	Veh									RTX
Day 0	230.108	247.839	183.751	162.696	101.276					187.075	300.751	209.496	267.858	96.062
Day 8	465.238	493.428	632.66	738.084	778.03					447.182	351	302.229	406.482	398.65
Day 10(16h)	905.773	640.547	789.212	658.313	592.375	802.283				417.553	759.369	630.355	294.665	756.558	416.294
Day 11(48h)	868.312	1258.48	1089.96	1581.1	919.918	938.956				260.057	327.529	400.541	1109.56	274.261	548.522

## Sheet: Fig2f
F	Plasma Cells
	Veh									RTX
Day 0	620.766	684.136	637.728	702.733	729.594					601.883	528.484	456.798	570.331	699.139
Day 8	680.395	871.796	1007.88	856.113	789.73					571.805	273.689	206.536	348.68	309.011
Day 10(16h)	630.296	548.62	1004.97	451.78	534.697	1131.71				273.889	289.036	352.951	640.304	544.051	253.744
Day 11(48h)	527.721	1094.88	1023.71	616.61	1350.09	737.49				441.728	324.275	467.627	1260.51	460.172	699.553

## Sheet: Fig2g
G	Plasmablasts
	Veh									RTX
Day 0	196.162	266.129	256.366	266.336	325.399					205.242	264.242	259.461	285.166	360.057
Day 8	206.16	385.334	497.894	541.063	483.315					291.049	142.045	91.2888	181.314	169.338
Day 10(16h)	390.784	345.082	493.438	257.063	225.107	732.218				162.964	170.531	204.712	283.014	287.259	137.275
Day 11(48h)	317.514	578.397	308.305	599.441	425.021	1443.77				311.86	202.672	294.137	810.51	221.343	395.248

[truncated: 96 more sheets: Fig2h, Fig2i, Fig2j, Fig3a, Fig3b, Fig3c, Fig3d, Fig3e, Fig3f, Fig3g, Fig3h, Fig3i, Fig3j, Fig3k, Fig3l, Fig3m, Fig3n, Fig3o, Fig3p, Fig3q …]
